# Supplementary material for: MysteryMaster: scraping the bottom of the barrel of barcoded Oxford nanopore reads
Source: BMC Bioinformatics. 2025 Oct 1;26:235. doi: 10.1186/s12859-025-06266-2 (PMC12487470; doi:10.1186/s12859-025-06266-2)
Supplement: Supplementary file 1 — Supplementary Material 1 [file 12859_2025_6266_MOESM1_ESM.xlsx]

## Sheet: computational resources
Dorado	Wall-clock time elapsed for barcoding (sec)	Maximum memory usage (GB)
Run1_Fast	60	0.35
Run1_Hac	34	0.35
Run1_Sup	72	0.35
Run2_Fast	8	0.35
Run2_Hac	7	0.35
Run2_Sup	13	0.35
Run3_Fast	88	0.35
Run3_Hac	85	0.35
Run3_Sup	126	0.4
MysteryMaster
Run1_Fast	535	3
Run1_Hac	536	3.3
Run1_Sup	554	3.2
Run2_Fast	71	3.2
Run2_Hac	67	3.3
Run2_Sup	76	2.9
Run3_Fast	1032	3
Run3_Hac	1099	3.1
Run3_Sup	1134	3.1
Guppy
Run1_Fast	57	8.4
Run1_Hac	59	7.7
Run1_Sup	69	9.5
Run2_Fast	10	1.3
Run2_Hac	11	0.7
Run2_Sup	13	1.5
Run3_Fast	100	17.6
Run3_Hac	110	10.2
Run3_Sup	102	17.8

## Sheet: Read statestics
	Number of reads	N50	Mean read length	Mean read quality
Run1_Fast	661302	7669	3523	11.62
Run1_Hac	676368	7736	3530	15.48
Run1_Sup	694978	7690	3515	18.69
Run2_Fast	84761	9168	4156	10.8
Run2_Hac	91313	9123	4172	14
Run2_Sup	97368	9098	4170	17.62
Run3_Fast	1436593	4362	2824	11.52
Run3_Hac	1456125	4385	2831	15.44
Run3_Sup	1478276	4384	2828	18.77

## Sheet: Assembly statestics 
			Pre-MM				Post-MM
Barcodes	Isolates	Reference genome (Mb)	Assembly size (Mb)	No. of contigs	N50	L50	Assembly size (Mb)	No. of contigs	N50	L50
1	Pseudomonas aeruginosa	6.2 - 7.6	1.1	65	26026	13	1.2	67	26025	14
2	Bacillus cereus	5.2 - 6.5	5.37	52	419605	3	5.4	45	492079	4
3	Micrococcus luteus	2.4 - 2.6	2.7	3	2755109	1	2.7	2	2755109	1
4	Serratia marcescens	4.9 - 6	5.1	2	5145379	1	5.1	2	5147449	1
5	Staphylococcus saprophyticus	2.4 - 2.7	2.5	6	2534774	1	2.5	4	2520367	1
6	Streptococcus pneumoniae	1.9 - 2.3	2.5	11	667006	2	2.6	12	687337	2
7	Moraxella catarrhalis	1.8 - 2	1.8	54	64450	10	1.8	52	72645	10
8	Streptococcus agalactiae	1.5 - 2.3	3.2	85	205513	6	3.3	83	153542	6
9	Staphylococcus epidermidis	2.1 - 2.8	2.5	27	206890	4	2.5	27	169648	4
10	Streptococcus pyogenes	1.7 - 2	3.3	34	287682	4	3.3	37	273050	4
11	Vibrio natriegens	5.1 - 5.5	1.4	75	29867	18	1.4	78	29866	19

## Sheet: Dorado & MysteryMaster agreemen
	Run1_Sup	Run2_Sup
barcode 01	98.2	97.1
barcode 02	98.8	97.6
barcode 03	95.9	92.4
barcode 04	98.3	97.8
barcode 05	99.1	98.6
barcode 06	99	98.4
barcode 07	98.4	97.1
barcode 08	96.9	96.1
barcode 09	98.1	96.9
barcode 10	98.3	97.1
barcode 11	99.1	98.9
average agreement (%)	98.1909	97.0909

## Sheet: Simulated Data
		Dorado
	nr of read	% of read assign to expected barcode	% of read assign as unclassified	other barcodes (comulative percentage)
b16	45361	0.43	99.08	0.49
b18	45576	0.38	99.60	0.02
		Guppy
	nr of read	% of read assign to expected barcode	% of read assign as unclassified	other barcodes (comulative percentage)
b16	45361	0.44	99.56	0
b18	45576	0.37	99.63	0
		MM
	nr of read	% of read assign to expected barcode	% of read assign as unclassified	other barcodes (comulative percentage)
b16	45361	0.36	99.08	0.56
b18	45576	0.32	99.13	0.55
